# Supplementary material for: COVID-19 Disease and Economic Burden to Healthcare Systems in Adults in Six Latin American Countries Before Nationwide Vaccination Program: Ministry of Health Database Assessment and Literature Review
Source: Int J Environ Res Public Health. 2025 Apr 24;22(5):669. doi: 10.3390/ijerph22050669 (PMC12111093; doi:10.3390/ijerph22050669)
Supplement: Supplementary file 1 [file ijerph-22-00669-s001.zip]

Archive with 1 entries (1 files):
- ijerph-3424252-supplementary.pdf
